# Supplementary material for: The molecular profile in patients with polycythemia vera and essential thrombocythemia is dynamic and correlates with disease’s phenotype
Source: Front Oncol. 2023 Aug 21;13:1224590. doi: 10.3389/fonc.2023.1224590 (PMC10475996; doi:10.3389/fonc.2023.1224590)
Supplement: Supplementary file 1 [file Table_1.xlsx]

## Sheet: ST1
	Gene	Amino acid change	Nucleotide change	patients, n (%)	#1 sample	#2 sample	K/M, n	PRV/ET, n	sMF, n (% of sMF)	VAF, median (range), %
Driver	JAK2	p.Val617Phe	c.1849G>T	32 (65)	32	30	22/10	11/21	7 (78)	18,99 (2,79 - 95,34)
		p.Lys607Asn	c.1821G>T	1 (2)	1	1	0/1	1/0	0	n/a (26,22 - 32,65)
	CALR	p.Leu367ThrfsTer46	c.1099_1150del	8 (16)	8	8	4/4	0/8	1 (11)	30,62 (2,89 - 51,63)
		p.Lys385AsnfsTer47	c.1154_1155insTTGTC	5 (10)	5	5	2/3	0/5	1 (11)	37,95 (2,78 - 43,93)
	MPL	p.Trp515Leu	c.1544G>T	2 (4)	2	2	2/0	0/2	0	15,2 (9,3 - 19,94)
		p.Ser505Asn	c.1514G>A	1 (2)	1	1	0/1	0/1	1 (11)	n/a (27,31 - 31,92)
		p.Ala506Val	c.1517C>T	1 (2)	1	1	0/1	0/1	1 (11)	n/a (26,87 - 31,1)
		p.Ser505_Ala506delinsAsnVal	c.1514_1517delinsACGT	1 (2)	1	1	0/1	0/1	1 (11)	n/a (26,46 - 31,09)
		p.Ser493Phe	c.1478C>T	1 (2)	1	1	1/0	0/1	0	n/a (14,64 - 19,6)
		n/a	c.1565+5C>T	1 (2)	1	0	1/0	0/1	0	48.66
Transcription	ASXL1	p.Glu1102Asp	c.3306G>T	2 (4)	2	2	0/2	1/1	0	50 (49,5 - 50,13)
		p.Gly646TrpfsTer12	c.1934dup	4 (8)	1	3	2/2	1/3	1 (11)	2,98 (2,8 - 19,54)
		p.Pro808LeufsTer10	c.2421del	1 (2)	0	1	1/0	1/0	0	4.16
		p.Gly652Ser	c.1954G>A	1 (2)	1	1	1/0	0/1	0	n/a (55,28 - 58,38)
		p.Thr736GlnfsTer8	c.2205del	1 (2)	0	1	1/0	0/1	0	3.68
	BCOR	p.Asn1425Ser	c.4274A>G	1 (2)	0	1	0/1	0/1	1 (11)	3.36
		p.Ser1143Arg	c.3427A>C	1 (2)	0	1	0/1	0/1	1 (11)	2.89
	CEBPA	p.His195_Pro196dup	c.584_589dup	2 (4)	2	2	1/1	0/2	0	27,54 (24,67 - 31,2)
		p.Ser190Pro	c.568T>C	1 (2)	0	1	0/1	0/1	0	6.07
		p.Pro189His	c.566C>A	1 (2)	0	1	0/1	0/1	0	4.25
		p.Thr98Pro	c.292A>C	1 (2)	0	1	1/0	0/1	0	2.72
	GATA2	p.Arg287His	c.860G>A	1 (2)	1	1	0/1	0/1	0	n/a (49,13 - 50,96)
		p.Phe265Leu	c.793T>C	1 (2)	1	0	1/0	0/1	1 (11)	2.79
	RUNX1	p.Glu422Ala	c.1265A>C	11 (22)	5	7	8/3	1/10	0	31,11 (4,06 - 23,15)
		p.Arg423Gly	c.1267C>G	3 (6)	2	1	3/0	0/3	0	3,03 (2,87 - 3,72)
		p.Leu56Ser	c.167T>C	2 (4)	2	2	1/1	1/1	2 (22%)	47,69 (46,73 - 49,59)
	WT1	p.Gly91del	c.271_273del	1 (2)	0	1	1/0	0/1	0	3.05
	ETV6	p.Gln143AlafsTer10	c.427_428del	1 (2)	0	1	1/0	0/1	1 (11)	2.83
Cell signaling	CBL	p.Asp460del	c.1380_1382del	19 (39)	9	13	12/7	3/16	2 (22)	3 (2,73 - 3,7)
		p.Lys389Asn	c.1167G>T	1 (2)	1	0	1/0	0/1	0	3.7
	PTPN11	p.Val428Met	c.1282G>A	1 (2)	1	1	1/0	0/1	0	32,76 - 34,67
		p.Ile56Val	c.166A>G	1 (2)	0	1	1/0	1/0	0	3.55
	CSF3R	p.Glu808Lys	c.2422G>A	2 (4)	2	2	0/2	1/1	1 (11)	49,04 (48,43 - 53,2)
	KIT	p.Val50Leu	c.148G>T	1 (2)	1	0	1/0	0/1	0	48.1
Splicng	DDX41	p.Val408Asp	c.1223T>A	9 (18)	4	6	5/4	2/7	1 (11)	4,37 (3,31 - 7,78)
		p.Ser405Asn	c.1214G>A	3 (6)	2	1	2/1	1/2	0	2,83 (2,74 - 2,92)
		n/a	c.1230+2T>C	1 (2)	0	1	1/0	0/1	0	3.91
	ZRSR2	p.Ser447_Arg448dup	c.1338_1343dup	1 (2)	1	0	0/1	0/1	0	84,38 - 84,78
		p.Arg169Ter	c.505C>T	1 (2)	0	1	0/1	0/1	1 (11)	92.91
	U2AF1	p.Tyr93Ter	c.279T>G	1 (2)	1	0	1/0	0/1	0	3.4
		p.Gln157Pro	c.470A>C	2 (4)	0	2	1/1	0/2	1 (11)	28,94 - 46,09
		p.Val101Ala	c.302T>C	1 (2)	0	1	1/0	0/1	1 (11)	3.5
	SRSF2	p.Ser183Ala	c.547T>G	1 (2)	0	1	0/1	0/1	1 (11)	2.99
		p.Phe34Leu	c.100T>C	1 (2)	0	1	1/0	0/1	0	3.23
Methylation	DNMT3A	p.Glu733Ala	c.2198A>C	1 (2)	1	1	1/0	0/1	0	10,41 - 23,01
		p.Val778GlyfsTer2	c.2333del	1 (2)	0	1	0/1	0/1	0	4.47
		n/a	c.855+2T>C	1 (2)	0	1	1/0	0/1	0	4.93
		p.Phe609LeufsTer42	c.1827del	1 (2)	0	1	1/0	1/0	0	3.97
		p.Arg556SerfsTer95	c.1668del	1 (2)	0	1	0/1	0/1	1 (11)	12.85
		p.Val636Met	c.1906G>A	1 (2)	0	1	1/0	1/0	0	4.2
		p.Gly109Ala	c.326_327inv	1 (2)	0	1	1/0	0/1	0	23.01
		p.Arg729Trp	c.2185C>T	1 (2)	0	1	1/0	0/1	0	14.79
		p.Ser417Pro	c.1249T>C	1 (2)	0	1	1/0	0/1	0	3.37
		p.Pro307Leu	c.920C>T	1 (2)	1	0	0/1	0/1	0	8.03
	EZH2	p.Cys548_Glu549delinsSerGln	c.1643_1645inv	1 (2)	1	0	1/0	0/1	0	2.84
	TET2	p.Val841Ile	c.2521G>A	1 (2)	1	1	1/0	1/0	1 (11)	49,95 - 50,09
		p.Gly355Asp	c.1064G>A	4 (8)	4	4	4/0	0/4	0	50,06 (49,05 -50,5)
		p.Tyr867His	c.2599T>C	1 (2)	1	1	1/0	0/1	0	55,1 - 55,86
		p.Pro1723Ser	c.5167C>T	1 (2)	1	1	1/0	0/1	0	44,03 - 57,14
		p.His1778Arg	c.5333A>G	2 (4)	2	2	0/2	1/1	0	48,99 (43,77 - 58,45)
		p.Leu34Phe	c.100C>T	1 (2)	1	1	1/0	1/0	0	48,98 - 53,72
		p.Gln317ArgfsTer30	c.945del	1 (2)	1	0	0/1	0/1	1 (11)	19.84
		p.Leu878Pro	c.2633T>C	1 (2)	1	0	1/0	0/1	1 (11)	3.21
		p.His880ThrfsTer41	c.2637del	1 (2)	1	0	0/1	0/1	1 (11)	18.22
		p.Gln947Ter	c.2839C>T	1 (2)	1	0	1/0	1/0	0	3.49
		p.Gln1084Pro	c.3251A>C	1 (2)	1	1	0/1	1/0	0	47,85 - 49,96
		p.Arg550Ter	c.1648C>T	1 (2)	0	1	0/1	1/0	0	3.4
		p.Ala575Val	c.1724C>T	1 (2)	1	1	0/1	1/0	0	42,86 - 48,58
		p.His1904Arg	c.5711A>G	1 (2)	1	1	0/1	1/0	0	13,53 - 17,78
		p.His717ThrfsTer6	c.2148dup	1 (2)	1	1	0/1	1/0	0	20,06 - 22,73
		p.Pro401del	c.1201_1203del	1 (2)	1	0	1/0	0/1	0	3.61
		p.Phe1164Leu	c.3490T>C	1 (2)	1	0	1/0	1/0	0	3.68
		p.Gln417ArgfsTer10	c.1250del	1 (2)	0	1	1/0	1/0	1 (11)	47.85
Other	STAG2	p.Glu342Ter	c.1024G>T	5 (10)	4	1	2/3	0/5	0	3,08 (2,85 - 3,11)
		p.Gln340Lys	c.1018C>A	1 (2)	0	1	1/0	0/1	0	3.32
	TP53	p.Ser166Pro	c.496T>C	1 (2)	1	0	1/0	0/1	1 (11)	3.05
		p.Lys132Thr	c.395A>C	1 (2)	0	1	0/1	0/1	0	3.37
		p.Arg248Leu	c.743G>T	1 (2)	0	1	0/1	1/0	0	6.96

## Sheet: ST2
		Gene	amino acid change	Nucleotide change
	Both samples	MPL	p.Ser505Asn	c.1514G>A
			p.Ala506Val	c.1517C>T
			p.Ser505_Ala506delinsAsnVal	c.1514_1517delinsACGT
		CSF3R	p.Glu808Lys	c.2422G>A
		RUNX1	p.Leu56Ser	c.167T>C
		TET2	p.Val841Ile	c.2521G>A
	2nd sample	BCOR	p.Asn1425Ser	c.4274A>G
			p.Ser1143Arg	c.3427A>C
		DNMT3A	p.Arg556SerfsTer95	c.1668del
			p.Ser417Pro	c.1249T>C
		TET2	p.Gly355Asp	c.1064G>A
			p.Gln417ArgfsTer10	c.1250del
		ZRSR2	p.Arg169Ter	c.505C>T
		STAG2	p.Gln340Lys	c.1018C>A
		U2AF1	p.Gln157Pro	c.470A>C
		ETV6	p.Gln143AlafsTer10	c.427_428del
		SRSF2	p.Ser183Ala	c.547T>G
	1st sample	ASXL1	p.Gly646TrpfsTer12	c.1934dup
		KIT	p.Val50Leu	c.148G>T
		TET2	p.Gln317ArgfsTer30	c.945del
		TP53	p.Leu878Pro	c.2633T>C
			p.Ser166Pro	c.496T>C
